# Supplementary material for: Effectiveness of Proprioceptive Neuromuscular Facilitation Compared with Standardized Exercise-Based Physiotherapy for Chronic Shoulder Pain Treated with Ultrasound-Guided Corticosteroid Injections: A Randomized Controlled Trial
Source: J Funct Morphol Kinesiol. 2026 May 31;11(2):224. doi: 10.3390/jfmk11020224 (PMC13301735; doi:10.3390/jfmk11020224)
Supplement: Supplementary file 1 [file jfmk-11-00224-s001.zip]

Archive with 1 entries (1 files):
- jfmk-4288379-supplementary.pdf
